# Supplementary material for: Chalcones Display Anti-NLRP3 Inflammasome Activity in Macrophages through Inhibition of Both Priming and Activation Steps—Structure-Activity-Relationship and Mechanism Studies
Source: Molecules. 2020 Dec 16;25(24):5960. doi: 10.3390/molecules25245960 (PMC7767297; doi:10.3390/molecules25245960)
Supplement: Supplementary file 1 [file molecules-25-05960-s001.zip]

Archive with 6 entries (6 files):
- Figure S2.tif
- Figure S3.tif
- Figure S4.tif
- Figure S5.tif
- Figure S6.tif
- Figure S1.tif
